# Supplementary material for: Network Pharmacology-Based Prediction of Active Ingredients and Mechanisms of Lamiophlomis rotata (Benth.) Kudo Against Rheumatoid Arthritis
Source: Front Pharmacol. 2019 Nov 27;10:1435. doi: 10.3389/fphar.2019.01435 (PMC6902022; doi:10.3389/fphar.2019.01435)
Supplement: Supplementary file 1 [file Table_1.xlsx]

## Sheet: Table S1
A list of 148 compounds from Lamiophlomis rotata
No.	Name	Molecular formula
1	(−)-α-terpineol-8-O-β-D-glucopyranoside	C16H28O6
2	(+)-α-terpineol-8-O-β-D-glucopyranoside	C16H28O6
3	(2Z)-2,6-dimethyl-6-hydroxyocta-2,7-dienyl-O-β-D-glucopyranoside	C16H28O7
4	(E)-4-hydroxyhex-2-enoic acid	C6H10O3
5	(R)-campneoside Ⅱ	C29H36O16
6	(S)-campneoside Ⅱ	C29H36O16
7	(Z)-3-hexenyl glucopyranoside	C12H22O6
8	12-octacadienoic acid	C15H30O2
9	14-pentadecenoic acid	C15H28O2
10	1-hydroxy-2,3,5-trimethoxyxanthone	C16H14O6
11	1α,​6α-​dihydrocornic acid methyl ester 6'-​O-​β-​D-​glucopyranoside	C23H36O15
12	2,4,5-trihydroxycinnamic acid	C9H8O5
13	3,4-dihydroxybenzaldehyde	C7H6O3
14	3β-hydroxy-5α,6α-epoxy-7-megastigmen-9-one	C13H20O3
15	4'-(p-carbonylphenyl)-luteolin	C22H14O7
16	4-hydroxybenzoic acid	C7H6O3
17	5-hydroxyloganin	C17H26O11
18	6,10,14-trimethylpentadecan-2-ol	C18H38O
19	6-O-acetyl shanzhiside methyl ester	C19H28O12
20	6-O-syringyl-barlerin	C28H36O16
21	6'-O-syringylphlorigidoside C	C26H32O15
22	6'-O-α-D-galactopyranosyl barlerin	C25H38O17
23	6'-O-α-D-galactopyranosyl phlorigidoside C	C23H34O16
24	6'-O-α-D-galactopyranosyl sesamoside	C23H34O17
25	6'-O-α-D-galactopyranosyl shanzhiside methyl ester	C23H36O16
26	6'-O-β-D-glucopyranosyl barlerin	C25H38O17
27	6'-O-β-D-glucopyranosyl phlorigidoside C	C23H34O16
28	6'-O-β-D-glucopyranosyl sesamoside	C23H34O17
29	7,8-dehydropenstemonoside	C17H24O10
30	7,8-dehydropenstemoside	C17H24O11
31	7-dehydroxyzaluzioside	C17H24O10
32	7-deoxyloganic acid	C16H24O9
33	7-deoxyloganin	C17H26O9
34	7-epiloganin	C17H26O10
35	7-epiphlomiol	C17H26O14
36	8-deoxyshanzhiside	C16H24O10
37	8-epi-7-deoxyloganin	C17H26O9
38	8-epideoxyloganic acid	C16H24O9
39	8-O-acetyl shanzhiside methyl ester	C19H28O12
40	9,17-octadecadienal	C18H32O
41	9-hexadecenoic acid	C16H30O2
42	acacetin	C16H12O5
43	acteoside	C29H36O15
44	almitoleic acid	C16H30O2
45	apigenin	C15H10O5
46	apigenin-7-O-(6''-(E)-p-coumaroyl)-β-D-galactopyranoside	C30H26O12
47	apigenin-7-O-(6''-β-D-p-apiofuranosyl)-β-D-glucopyranoside	C26H28O14
48	apigenin-7-O-neohesperidoside	C27H30O14
49	apigenin-7-O-β-D-(6''-p-coumaroyl)-glucoside	C30H26O12
50	apigetrin	C21H20O10
51	avicularin	C20H18O11
52	Beta-sitosterol	C30H50O
53	betonyoside B	C30H38O16
54	betonyoside C	C30H38O16
55	betonyosides A	C30H38O16
56	caffeic acid	C9H8O4
57	campesterol	C28H48O
58	caprylic acid	C8H16O2
59	cedrol	C15H26O
60	chlorogenic acid	C16H18O9
61	chlorotuberoside	C17H25ClO11
62	cistanoside E	C21H32O12
63	cistanoside F	C21H28O13
64	cyclohexenylacetic acid	C8H12O2
65	cyclohexylglycine	C8H15NO2
66	decaffeoyl verbascoside	C20H30O12
67	dibutyl phthalate	C16H22O4
68	dodecanoic acid	C12H24O2
69	esculetin	C9H6O4
70	eugenyl-O-β-D-glucopyranoside	C16H22O7
71	forsythoside A	C29H36O15
72	forsythoside B	C34H44O19
73	genkwanin	C16H12O5
74	gentioside	C25H28O14
75	gentisic acid	C7H6O4
76	glycerol	C3H8O3
77	hexadecanoic acid	C16H32O2
78	hexanoic acid	C6H12O2
79	homoprotocatechuic acid	C8H8O4
80	hydroxyproline	C5H9NO3
81	hydroxytyrosol	C8H10O3
82	hyperozide	C21H20O12
83	icariin	C33H40O15
84	icariside H1	C18H26O9
85	isoacteoside	C29H36O15
86	isololiolide	C11H16O3
87	isorhamnetin	C16H12O7
88	lamalbid	C17H26O12
89	lamiolactone	C11H14O7
90	lamiophlomiol A	C11H14O6
91	lamiophlomiol B	C11H14O6
92	lamiophlomiol C	C11H14O7
93	lamiophlomiol D	C11H14O5
94	lamiophlomiol E	C11H14O6
95	lamiophlomiol F	C11H12O6
96	lamiophlomis alkali	C11H13NO5
97	linoelaidic acid	C18H32O2
98	linoleic acid	C18H32O2
99	linoleic acid ester	C20H36O2
100	linolenic acid methy ester	C19H32O2
101	loganin	C17H26O10
102	loliolide	C11H16O3
103	luteolin	C15H10O6
104	luteolin-7-O-(6''-O-β-D-apiofuranosyl)-β-D-glucopyranoside	C26H28O15
105	luteolin-7-O-β-D-(6''-O-acetyl)-glucopyranoside	C23H22O12
106	luteoloside	C21H20O11
107	markhamioside A	C25H38O16
108	methyl hexadeca-7,10,13-trienoate	C17H28O2
109	n-butyl-β-D-fructofuranoside	C10H20O6
110	n-butyl-β-D-fructopyranoside	C10H20O6
111	n-cetane	C16H34
112	n-dotriacontane	C32H66
113	n-hentriacontane	C31H64
114	n-heptacosane	C27H56
115	n-heptadecane	C17H36
116	n-nonacosane	C29H60
117	n-octadecane	C18H38
118	notohamosin B	C29H46O4
119	n-pentadecane	C15H32
120	n-tritriacontane	C33H68
121	oleanolic acid	C30H48O3
122	oxalic acid	C2H2O4
123	pennogenin	C27H42O4
124	penstemoside	C17H26O11
125	pentadecanoic acid	C15H30O2
126	phlorigidoside C	C17H24O11
127	phloyoside Ⅱ	C17H25ClO12
128	protocatechuic acid	C7H6O4
129	quercetin	C15H10O7
130	quercetin-3-O-arabinoside	C20H18O11
131	rhexifoline	C11H13NO3
132	rutin	C27H30O16
133	salicylaldehyde	C7H6O2
134	salidroside	C14H20O7
135	salviifoside A	C20H22O9
136	schismoside	C17H26O12
137	sesamoside	C17H24O12
138	shanzhiside methyl ester	C17H26O11
139	stearic acid	C18H36O2
140	sucrose	C12H22O11
141	syringic acid	C9H10O5
142	tetradecanoic acid	C14H28O2
143	tricin	C17H14O7
144	vanillyl-O-β-D-glucopyranoside	C14H20O8
145	Z-9-octadecenoic acid	C18H34O2
146	α-glucose	C6H12O6
147	β-daucosteol	C35H60O6
148	β-glucose	C6H12O6

## Sheet: Table S2
A list of 90 genes related to 25 compounds
Gene	Compound
CYP3A4	1-hydroxy-2,3,5-trimethoxyxanthone
CYP2A6	1-hydroxy-2,3,5-trimethoxyxanthone
CYP1A2	1-hydroxy-2,3,5-trimethoxyxanthone
CYP2C8	1-hydroxy-2,3,5-trimethoxyxanthone
CYP2B6	1-hydroxy-2,3,5-trimethoxyxanthone
CYP1B1	4'-(p-carbonylphenyl)-luteolin
CYP1A1	4'-(p-carbonylphenyl)-luteolin
CYP2C8	4'-(p-carbonylphenyl)-luteolin
ABCC1	4'-(p-carbonylphenyl)-luteolin
PKM	4'-(p-carbonylphenyl)-luteolin
COQ2	4-hydroxybenzoic acid
COQ6	4-hydroxybenzoic acid
PDSS1	4-hydroxybenzoic acid
PDSS2	4-hydroxybenzoic acid
CA2	4-hydroxybenzoic acid
SQLE	4-hydroxybenzoic acid
KMO	4-hydroxybenzoic acid
SULT1A1	4-hydroxybenzoic acid
CTGF	7-epiloganin
CYP1B1	acacetin
CYP1A1	acacetin
CYP1A2	acacetin
STAT1	acacetin
SELE	acacetin
VEGFA	acacetin
IL5	acacetin
IL13	acacetin
JUN	acacetin
ESR1	apigenin
CDK1	apigenin
CASP3	apigenin
PARP1	apigenin
UGT1A1	apigenin
PTGS2	apigenin
CYP1B1	apigenin
AKT1	apigenin
TP53	apigenin
MAOA	apigenin
SLC2A4	apigetrin
ADIPOQ	apigetrin
SLC22A6	caffeic acid
NR1I3	dibutyl phthalate
PLA2G1B	dibutyl phthalate
AR	dibutyl phthalate
ESR1	dibutyl phthalate
VEGFA	dibutyl phthalate
GSK3B	dibutyl phthalate
TPO	dibutyl phthalate
HDAC6	dibutyl phthalate
SRC	dibutyl phthalate
NR1I2	dibutyl phthalate
UGT2B15	esculetin
MAPK14	esculetin
COMT	esculetin
NFE2L2	esculetin
CASP9	esculetin
TP53	esculetin
AKT1	esculetin
CASP3	esculetin
MAPK8	esculetin
MAPK3	esculetin
DUSP1	genkwanin
CYP1A2	genkwanin
CYP1B1	genkwanin
CYP1A1	genkwanin
CA2	gentisic acid
FGF1	gentisic acid
AOX1	gentisic acid
G6PD	gentisic acid
SULT1A1	gentisic acid
ALDH3A2	homoprotocatechuic acid
ALDH3A1	homoprotocatechuic acid
COMT	homoprotocatechuic acid
ALDH3B2	homoprotocatechuic acid
ALDH1A3	homoprotocatechuic acid
TH	homoprotocatechuic acid
SLC6A3	homoprotocatechuic acid
DDC	homoprotocatechuic acid
BCL2	hydroxytyrosol
CYP1B1	isorhamnetin
CYP1A1	isorhamnetin
AKT1	isorhamnetin
PON2	isorhamnetin
HMOX1	isorhamnetin
MAPK8	isorhamnetin
NOS2	isorhamnetin
MAPK9	isorhamnetin
ABCC1	isorhamnetin
PRKCD	isorhamnetin
GAPDH	lamiolactone
GAPDH	lamiophlomiol D
CTGF	loganin
MAPK8	luteolin
MMP9	luteolin
CASP3	luteolin
JUN	luteolin
FOS	luteolin
CDK2	luteolin
EGFR	luteolin
SMAD2	luteolin
AKT1	luteolin
CCNA2	luteolin
COMT	protocatechuic acid
AHCY	protocatechuic acid
NR5A1	protocatechuic acid
MPO	protocatechuic acid
MCL1	quercetin
CYP1B1	quercetin
HCK	quercetin
PIM1	quercetin
SLC2A2	quercetin
CYP2C8	quercetin
CYP1A1	quercetin
ATP5B	quercetin
STK17B	quercetin
HIBCH	quercetin
AR	salicylaldehyde
CASP3	salidroside
AKT1	salidroside
HIF1A	salidroside
IL10	salidroside
CCL16	syringic acid
DHFR	syringic acid
MPO	syringic acid
CCL2	tricin

## Sheet: Table S3
A list of 1871 genes related to rheumatoid arthritis
Gene
CSIF
GVHDS
RA
NAIL
NKR2B4
SLAMF4
MHC2TA
C2TA
PADI5
PAD
PEP
PTPN8
LYP
OCTN1
IFNB2
BSF2
HSF
MAPK12
PFF0160c
JAK3
IL6R
AKR1B1
NFKB2
TSPO
OPRD1
ITGB7
TYR
ITGB3
SGPL1
BDKRB1
ROCK2
PDE4B
IL1R2
G6PD
ESRRA
PNP
MAPKAPK5
CD80
SYK
MAPK11
TNF
PTPN22
CRP
IL6ST
CD28
CD40
CCR6
HLA-DPB1
IL2RA
IRF5
CIITA
STAT4
TNFAIP3
TRAF1
PADI4
AGER
AFF3
NFKBIL1
PTPRC
REL
TRAF6
PTPN2
TYK2
CD244
MMEL1
IL2RB
GATA3
KIF5A
NFKBIE
ANKRD55
ARID5B
ANXA3
CSF2
CTLA4
DNASE1L3
RCAN1
ENO1
FCGR2A
HLA-DQA2
HLA-DRB1
IFNG
IL1B
IL1RN
IL6
CXCL8
IL10
IL18
MIF
MMP2
MTHFR
TNFRSF11B
ABCB1
PTGS2
SLC11A1
SLC22A4
STAT1
TLR2
VEGFA
CXCR4
RASGRP1
FOXP3
IL23A
PLD4
SPRED2
ACAN
RUNX1
CYR61
CCL21
TNFSF14
AHR
TNFRSF14
BLK
ALOX5
CAT
CDK6
ADIPOQ
FASLG
CTGF
DHFR
IRAK1
PON1
PTGS1
TAGAP
PLB1
NCF1
ATIC
PRDM1
COL2A1
MMP12
MPO
PRKCQ
SOD2
GGH
CD83
B3GNT2
CP
FPGS
GC
IGFBP3
RBPJ
MMP10
SMS
GDF5
IKZF3
ACKR3
ADORA2A
GRK2
STS
BCL2A1
BGN
BMP4
BMP6
CAV2
CD2
CTSD
FKBP5
GRK6
HOXD13
HSD11B1
CCL8
NR4A3
ABCC3
GPRC5A
LHX2
ABCC5
TXNDC5
CLEC12A
BDKRB2
CALD1
RUNX2
CD3E
CD5
ABCC2
HAPLN1
DDX6
GSDME
F2
GART
NR3C1
CXCL2
HCLS1
HOXD10
HOXD11
IRF8
ITGA6
LCN2
MARCKS
RAB8A
NCF2
PLEK
POU3F1
PSG5
PTK2
RAP2A
CXCL6
TLE3
TMPO
TNFAIP2
TFPI2
SLC25A12
ABCG2
ABCC4
MAB21L2
TXNIP
LY96
DDIT4
GIN1
PXK
BAIAP2L1
NDUFA4L2
ST6GALNAC5
MGARP
B3GNT9
RGMB
MMP14
ZFP36
DNASE2
ZAP70
HNRNPA2B1
HLA-C
ISG20
ACP5
HLA-DQB1
HLA-DMB
TAP2
C5
AIRE
C5orf30
MICA
AIF1
HLA-DQA1
MECP2
NOTCH4
PRKCH
SFTPD
UBE2L3
ATG5
CD226
GSDMB
APOM
BACH2
KIAA1109
CFB
C2
CD247
CDSN
DAXX
DPP4
HLA-B
HLA-DOA
ICAM3
MBP
PSMB8
PSMB9
RAD51B
TNXB
DDX39B
NELFE
DHX16
SYNGR1
FADS2
NTN1
ELMO1
C6orf10
ICOSLG
PHF19
BTNL2
COG6
WDFY4
RTKN2
ATP6V1G2
BCL2
CD14
CD40LG
CD44
CD68
CHI3L1
CLIC1
CCR5
CNTFR
COL11A2
CRH
CRK
CRYGD
MAPK14
CSNK2B
ETFA
FCGR3A
FCGR3B
FN1
GABBR1
GNL1
GPI
HIF1A
HLA-DOB
HLA-DPA1
HLA-DPB2
HLA-DQB2
HLA-DRA
HSPA1L
ICAM1
IL1A
IL2
IL4
IL15
IL17A
CXCL10
ITPR3
MBL2
MICB
MMP1
MMP3
MMP9
MMP13
MSH5
COX2
NFKB1
PBX2
PDE2A
PIK3CD
PIK3CG
PPP1R10
MAPK1
PRTN3
PSMA4
RNF5
RPS18
SAA1
VPS52
CCL2
CCL5
CXCL12
SKIV2L
SLC6A11
SPP1
STAT3
SUOX
TAPBP
TCF19
TRBV20OR9-2
TEC
TGFB1
TLR4
TNFRSF1A
TNFRSF1B
TP53
VARS
VCAM1
VDR
VIM
TRIM26
ZSCAN26
PRRC2A
BAG6
GPANK1
HSD17B8
LST1
AIMP2
CDR3
TMEM187
TNFSF11
SYNGAP1
STK19
RABEP1
IL32
ZBTB22
PPT2
GRAP2
MDC1
N4BP1
RIPOR2
CTIF
TRIM10
STAG1
AGPAT1
AHSA1
TNFSF13B
PHTF1
CCL27
PAPOLA
EHMT2
OS9
TRIM31
RPP14
FAM107A
NRM
PLCL2
PDS5A
TNPO3
RNF19A
RCHY1
POLDIP2
IL22
RAB14
UBASH3A
CCHCR1
RSBN1
VPS37C
ENOX1
ACOXL
CDK5RAP2
ZNF302
TRIM39
VARS2
C6orf47
IL21
GPSM3
CLSTN2
ATAT1
SPSB1
SLC44A4
VWA7
LY6G6C
LY6G5C
ZNRD1ASP
PRRT1
EGFL8
OR5V1
UQCC2
PGBD1
CEP89
PPIL4
TRIM15
NLRP3
FCRL3
PHACTR3
IP6K3
RBM45
ALS2CR12
TRIM40
ASB15
LINC01104
MDGA2
PSORS1C1
CLYBL
TRIM39-RPP21
JAZF1
NKAPL
HCG27
WDR27
LY6G6F
MAGI3
HCG22
SMTNL2
ZKSCAN4
LINC01185
LINC00243
MCCD1
MIR146A
MIR155
HCG23
HCG18
HCG17
LRRC18
AP4B1-AS1
PSMB8-AS1
MUC22
MSH5-SAPCD1
ATP6V1G2-DDX39B
PPT2-EGFL8
LINC00824
C2-AS1
HCG21
TRIM31-AS1
LOC105369230
HCG20
LINC02571
HTD2
LY6G6F-LY6G6D
FAS
ESR1
PDCD1
PML
MAPK8
MIR223
NAT2
BSG
HLA-A
HMGB1
SERPINA1
PIK3CA
PIK3CB
CCL20
SELE
TNFSF15
HPGDS
IL33
LOC102723407
AR
MS4A1
FGF2
FOS
CXCR3
GSTM1
IL4R
IL7
JUN
NM
RARA
TLR3
TYMS
VIP
TNFRSF11A
PADI2
CARD8
IL17C
MBL3P
IL17D
KRT20
HT
WG
ACP1
PARP1
CDH11
CSF1
EPHB2
F2RL1
HLA-DRB4
IGF1
IL13
LTA
MEFV
MTX1
OSM
PLA2G1B
SLC19A1
THBS1
TIMP1
PTGES
DKK1
ICOS
NOD2
AGBL2
PRAM1
ANGPT1
APOE
BTF3P11
CASP3
CD34
CDKN1A
CDKN2A
CREB1
EGFR
FCGR2B
FOXO3
FLT1
CFH
HLA-DMA
IFNA13
IGF2
IL16
KDR
LPA
NR4A2
PLG
SAA@
TAC1
ADAM17
TRB
NR1I2
SOCS3
CLOCK
LRPPRC
CXCL13
SIRT1
RETN
IL17F
SLCO6A1
GSTK1
AKT1
ALOX15
ANGPT2
BDNF
C3
C4B
CAST
CASP8
CDK2
CR2
CTSK
CX3CR1
FOSB
GSTT1
HOXD9
HSPA4
HSPD1
JUNB
JUND
MDM2
MIP
NOS3
SERPINE1
PGF
PRF1
MAP2K7
PRL
S100A8
CX3CL1
MAP2K4
SOAT1
TRGV3
TLR5
TM7SF2
UBA7
SUMO1
ZBTB16
SOCS1
TNFRSF25
TNFSF13
TNFRSF10A
CFLAR
TNIP1
ANP32B
CNTRL
CDC42EP1
FSTL1
TBC1D9
B3GAT1
TRBV16
TRBC1
IL20
CLEC4A
TREM1
BANK1
CXCL16
SYVN1
TSLP
TNFRSF13C
IL23R
OLIG3
LCE3B
LCE3C
SUMO4
ACR
ADM
APC
BCL2L1
CXCR5
BRAF
BTK
C4A
VPS51
CASP1
CASP7
CD6
CD19
CD80
CD69
CDK4
CDKN1B
CDKN3
CCR4
COMP
CRABP2
CTSB
CTSL
CYP1A2
LPAR1
EDNRA
EGR1
ELAVL1
ETS1
PTK2B
FLT3LG
FOLR2
GSTM2
GUSB
GZMB
HMOX1
HTR2A
TNC
IDDM8
IFNA1
IFNB1
IL1R1
IL3
IL7R
CXCR2
IL10RA
IL12B
TNFRSF9
ITGA1
ITGAL
ITGAV
ITGB1
ITGB2
KLRB1
LAIR1
LGALS3
LIF
LRPAP1
MAL
MCL1
MMP19
GADD45B
NFATC1
NOS2
NOTCH1
PCNA
PECAM1
PLAU
PPIA
MAPK3
PTHLH
PTPN11
RELA
RET
RFC1
S100A4
S100A9
CCL18
SFRP1
SLC22A1
SLC22A5
FSCN1
SSRP1
SYT1
TIMP2
VEGFC
VIL1
YWHAZ
TNFSF10
ADAM15
TNFRSF6B
FADD
CCRL2
XPR1
GDF15
IKBKE
IL18BP
NOD1
CXCR6
LILRA3
ADRM1
NLRP1
IL37
IL17B
SGSM3
IGHV3OR16-7
IGHV3-69-1
GDE1
SLC52A1
MYDGF
SLC12A9
HAMP
IFIH1
GORASP1
RAPH1
WNK1
DHX40
CD276
HAVCR2
PRRT2
IL34
IL27
IFNL1
LINC01193
LOC390714
CCR2
KIR2DS2
C4B_2
LOC105379528
ABO
ADA
ADRB2
JAG1
ALB
BIRC5
APP
CCND1
CD86
TNFRSF8
CD38
CD58
CD70
ADGRE5
CDKN2D
CEBPB
CFTR
CISH
CLU
CCR1
CCR3
CPB1
CR1
CRABP1
CRHR1
CYBB
CYP2B6
CYP2C19
CYP2D6
CYP3A5
CYP19A1
ACE
DECR1
DHODH
DNMT1
TSC22D3
TYMP
EDN1
EFNB1
EGF
ELF3
MARK2
ERG
ESR2
ETS2
EZH2
F9
FCGR1A
FGF1
FGF4
FGF13
FHL1
FOXO1
FLG
FPR2
GLB1
CXCL1
GSTP1
GZMA
HDAC1
HFE
HGF
HLA-DRB5
HLA-G
HP
HSD11B2
ICA1
IFI27
IFNGR1
IGFBP5
IGHG3
IKBKB
IL5RA
CXCR1
IL9
IL10RB
IL12A
IRF1
IRF4
ITGA4
ITGAX
JAK1
KCNA3
KIR2DL1
KIR2DS5
KPNA1
LAMC2
LEP
LGALS1
LGALS9
LIG4
LTB
LTBR
SMAD3
MCAM
MAP3K5
CXCL9
FOXO4
MMP8
MPP1
MRC1
MS
COX1
MYCN
MYO9B
NCAM1
NFE2L2
NFKBIA
DDR2
P2RX7
P4HB
PCSK6
PAEP
PRKN
PAX5
PDE3A
ENPP2
PGR
PLA2G2A
PLA2G4A
POU2F1
PPARG
MAPK9
HTRA1
PSMD9
PSMD12
RAC1
RAF1
RARB
RARG
RBP2
REG1A
RHO
RPS19
SAA3P
SAT1
CCL3
CCL4
CCL13
CCL25
SDC2
SELL
SELP
SHH
SLC3A2
SOD1
TRIM21
STAT6
TAP1
TBX1
TRA
TEK
TGFA
THBD
TIA1
TIE1
TIMP3
TPMT
CRISP2
TXN
TYROBP
UCN
VPREB1
VTN
VWF
WNT5A
CUL1
PIK3R3
TNFRSF10B
NRP1
ALDH1A2
FCGR2C
LPAR2
PDLIM7
KL
ADAMTS4
CCL4L2
RIMS2
HDAC9
NAMPT
SPRY2
CIB1
SSSCA1
IVNS1ABP
DCTN6
EBP
CCR9
HPSE
BTG3
POLG2
CASC3
KLRK1
TAB2
ACSBG1
CLEC16A
IL17RA
ASF1A
TIPARP
HSPB8
LAMP3
BBC3
HPLH1
TRAJ60
TRAC
PYCARD
SENP1
RMC1
G0S2
ASCC1
TMED7
SIRT6
GHRL
ADA2
SLCO1C1
TLR9
WDR11
SEMA6A
PHRF1
NCOA5
IGAN1
SEMA4A
CLEC7A
MUL1
STEAP4
SCD5
FCRL4
JAM3
SPZ1
C1QTNF6
TADA1
OSCAR
CBLL2
PRSS55
VSTM1
MIR7-3HG
H3F3AP5
TICAM2
NPSR1
CCL4L1
MIR30A
MIR323A
MIR338
MIR346
MIR451A
TMED7-TICAM2
KLRC4-KLRK1
LINC02210-CRHR1
A2M
AAVS1
ABCA1
ABCA4
ASIC1
ACTN1
ADAM8
ADRA1A
ADRA2B
ADRB3
AFP
ALCAM
ALDH1A1
ALDH1A3
ALOX12
AMPD1
ANG
ANPEP
ANXA1
ANXA5
XIAP
APOA1
APOA2
APOB
KLK3
ABCC6
AREG
ARG2
ARNTL
ARRB1
ARSD
ASIP
ASPA
SERPINC1
ATM
ATP1A1
BAK1
BAX
BCL3
BCL6
TNFRSF17
BCR
BGLAP
BMP2
BMP5
BMX
BPI
BRS3
BST1
C5AR1
CA1
CA2
CA3
CACNA1S
CALB1
CALM1
CALM2
CALM3
CALR
CASP5
RUNX1T1
SERPINH1
CCNA2
CCNB1
CCND3
CD1D
CD4
CD8A
CD27
CD47
CD59
CD63
CD79A
CDK1
CDC42
CDK5
CDKN2C
CEBPD
CHAT
CHGA
CHKA
CHUK
CLTA
CMKLR1
LTB4R
CNR1
CNR2
COX8A
CPOX
ATF2
CRHR2
CSE1L
CSF1R
CSF2RA
CSK
CSRP1
CST3
CTRB1
CTSS
CXADR
CYB5A
CYLD
CYP26A1
CD55
DCC
GADD45A
DEFA1
DEFA3
DES
SARDH
DR1
ATN1
DUSP1
DUSP6
E2F1
E2F2
EDA
S1PR1
S1PR3
EDNRB
EFNB2
EGR2
EIF4EBP1
EIF4EBP2
ELANE
EMD
ENG
EPAS1
EPHA1
EPHA3
EPHB1
CLN8
ERBB2
EREG
ERV3-1
EXT1
F2R
F3
F13A1
F13B
FABP3
FAT1
FCAR
FCER2
FCGRT
FCN1
FGB
FGF7
FGFR1
FHL2
VEGFD
FOXC1
FOXJ1
FLNB
FLT4
FRZB
FTL
FUT4
GABPA
GAPDH
GAS6
GCG
GCK
GCY
GDNF
GFAP
GH1
GCLC
GLI1
GLS
GNA12
GPC1
CCR10
GPR15
GPR42
GRK5
GPT
GPX2
GRN
GRIK4
GRP
PDIA3
GSN
MSH6
HAGH
HARS
HAS1
HAS3
HEXA
HEXB
HLA-DRB3
HLA-DRB6
HLA-E
HMGCR
NR4A1
HNRNPC
HOXA5
HOXB2
HOXC6
HOXD1
HOXD4
HOXD8
HPRT1
HSD17B1
HSPA8
IBSP
IDDM7
IFI35
IFNGR2
IGF1R
IGFBP4
IGHA1
IGKC
IHH
IL2RG
IL5
IL9R
IL11
ILF3
IDO1
INHBA
INS
INPP5D
IRF3
ISL1
ITGA2
ITGA9
ITPR2
CD82
KCNMA1
KIR2DL2
KIR2DL3
KIR2DS1
KIR3DL2
KLK1
KLRC1
KLRC2
KLRD1
KNG1
KPNA2
KRTAP5-9
KRT7
KRT16
LAIR2
RPSA
LCAT
LCP2
LDLR
LECT2
LGALS2
LGALS3BP
LGALS8
LNPEP
LRP1
LRP2
LRP6
LSP1
LTC4S
SH2D1A
LYZ
ADAM11
MDK
MAP3K3
MET
MGAT5
KITLG
MITF
MAP3K11
MMP15
MMP16
MMP17
MOBP
MOG
MPG
MRE11
MSH2
MSH3
MSRA
ND1
MTNR1B
MTR
MTRR
MUC1
MUC2
MUC4
MUC5AC
MYC
MYD88
NCF4
NDUFS3
NEDD9
NELL1
NFATC2
NGF
NHS
NME1
NOS1
NOTCH3
NPAS2
NPPB
OAZ1
ODC1
ODF1
OLR1
PEBP1
PAFAH1B1
PAK1
PAK3
PAM
PCSK1
PCYT1A
PDC
PDE4A
PDE4D
PDE7A
PDGFRA
ENPP1
SERPINF1
PF4
PFKFB3
PIGR
PIK3R2
PIN1
PKD1
PLAT
SERPINF2
POLD1
POMC
PPARA
PPARD
PPBP
PPP1R1A
PPP3CA
PRCP
PRELP
PKN1
PRKCZ
MAPK13
MAP2K1
PROC
PRSS2
PSMB5
PSMD7
PTBP1
PTEN
PTGER2
PTGER4
PTH
PTMA
PTMAP4
PTN
PTPN6
PTPRJ
PTPRK
PTX3
RAB27A
RAC2
MOK
RAG1
RAG2
RAP1A
RARRES2
RARRES3
RASGRF1
RB1
RBL2
REV3L
RGS12
GRK1
RNASE3
RNF2
BRD2
RNU1-4
RORC
RPL17
RPS4X
RPS6KA3
S100A1
S100A6
S100B
SAA2
CCL3L1
CCL7
CCL17
CCL22
CCL23
CXCL11
XCL1
SDC1
SFRP5
SH3BP2
SHBG
SLAMF1
SLC2A3
SLC5A5
SLC7A4
SLIT3
SNAI2
SUMO3
SUMO2
SIGLEC1
SNCA
SOD3
SOS1
SP1
SRC
SRF
SRY
SSB
SST
SSTR4
STAT5A
STAT5B
AURKA
SULT2A1
ABCC8
TACR2
TACR1
TACR3
MAP3K7
TAL1
TAT
CNTN2
TBX5
TBX3
TRAV6
TRG
TRGC1
TDGF1
TDGF1P3
PRDX2
TERT
TF
NR2F1
TGFB2
TGFB3
TGFBI
TGFBR1
TGIF1
TGM1
TGM2
TH
TLR1
TNP1
TOP2B
TPD52
TPI1
TPSAB1
TPT1
HSP90B1
TRAF5
CCT3
TRPC1
TRPC5
TTN
TNFSF4
TXNRD1
UBTF
UGCG
VIPR1
TRPV1
WARS
WNT1
WNT2
WNT10B
XBP1
XBP1P1
XRCC1
YWHAE
NPHS2
BTG2
SCG2
DEK
BRD3
AAAS
MIA
NRIP1
PLA2G10
RECK
CILP
MAP4K3
BLZF1
CDK10
PDLIM4
STC2
USO1
TP63
UNC5C
BECN1
MARCO
HYAL2
URI1
TNFSF12
TNFSF9
TNFRSF18
IL18RAP
IL18R1
CD84
SOCS2
WISP3
HDAC3
PER2
ST3GAL5
ARHGEF7
MBD4
RPS6KA4
HSPB3
PSTPIP1
USP14
SLC16A4
SLC16A3
PDCD5
EBAG9
OSMR
ARHGEF2
DEDD
NOLC1
LRAT
AIMP1
COPB2
S1PR2
ASIC3
MMP20
CD163
ZFYVE9
COX5A
CIAO1
TMPRSS11D
CYP7B1
MED27
IL27RA
CHST3
ADAMTS3
BCAR1
PRDX6
ISG15
SDC3
SPATA2
DDX46
TELO2
NR1I3
HNRNPDL
TANK
HDAC5
BCL2L11
SH2B3
DNAJB6
G3BP1
EBI3
CALCRL
DDX39A
PRG4
RABEPK
RAMP2
LILRB2
DNAJA2
LANCL1
CCL26
WARS2
KLF2
CPQ
SPAG11B
PRMT5
CFDP1
CLEC10A
TRIM38
NXF1
SEMA4D
SEMA3C
KAT5
BATF
IFI44
NPC2
TRIM16
PDPN
NFAT5
YME1L1
MAP3K2
MASP2
TRAF3IP2
LILRB1
MALT1
PRDX3
EBNA1BP2
SDS
IL24
LILRA2
DNAJB4
ADAMTS5
PTPRT
CD160
SLC7A9
ADAMTS7
WIF1
CHEK2
TREX1
KLF12
B4GALT7
VSIG4
NR1I4
SACM1L
MMRN1
RAB3GAP1
KDM1A
ZNF292
MON2
SMG1
ZNF423
CIC
ARC
DICER1
COTL1
HARS2
SF3B1
BRD4
CABIN1
SEC14L2
SNAPIN
DDAH2
LPAR3
DDAH1
DDX58
FAM215A
CLEC5A
PPP1R15A
CIZ1
QPCT
PRDX5
LRIT1
GREM1
HAVCR1
RNU1-1
DNAJC2
DKK2
IL36B
SIGLEC9
RABGEF1
IGHV1-69
DLL1
TRBV20-1
TRBV6-7
TRBV2
TRBC2
TRAV5
IGKV3D-15
IGKV1D-8
IGKV3-20
IGKV2-29
KLF15
SETD2
STXBP6
CD274
UHRF1
BLNK
IL19
A1CF
EFEMP2
TBX21
ERVW-1
CD209
NOX4
IL21R
PARD6A
ADIPOR1
ANGPTL4
HSPA14
ZDHHC2
CLEC1B
TLR7
TLR8
ZBTB7A
TRPV2
ISYNA1
NELFCD
NCKIPSD
ZC3HC1
SCLY
PADI3
EMCN
SPA17
CYCS
TREM2
TERF2IP
EGLN1
ARL15
TET2
ASPN
ZCCHC2
UHRF1BP1
AKIRIN2
ADI1
THNSL2
DDX19A
CHD7
URGCP
ZNF334
ATF7IP
DHX32
IL26
SELENOS
CENPJ
ANKH
LTB4R2
CCL28
SAR1A
ARNTL2
ADAMTS9
AKR1B10
PNPLA2
CD248
SLURP1
CEMIP
KIR2DL5A
AICDA
REXO1
MAGEE1
GRHL3
RBPJP4
SIGIRR
HRH4
EXOC4
SLC5A7
MRPL17
PERP
TINAGL1
STRA6
ROBO3
MMP25
DCLRE1C
ENGASE
AGXT2
CHID1
IRX1
BHLHE41
NKAP
SLC52A2
SPAG16
ADIPOR2
VTCN1
SHCBP1
NAA25
PGAP1
PDGFD
PDCD1LG2
COL18A1
GDPD5
LBH
ADAMTS12
RAMMET
FAM167A
SESN2
ITCH
ROPN1L
ZNF644
MCM8
FCRLA
ORAI1
ABCC11
DNAJC14
UCN2
MFSD4B
TIMD4
NAF1
DNER
CLEC6A
ORMDL3
BMS1P20
SAAL1
DBA2
UCN3
TIRAP
MIR155HG
CTHRC1
LRG1
PRAP1
SLC51B
OSCP1
ADAD1
ZFP42
PPARGC1B
CCDC26
OR2AG1
PWAR1
B3GNTL1
PTPRVP
BTLA
CREBRF
IFNLR1
KANK4
ASXL1
NLRP6
SLC51A
LVRN
UNC5B
DLEU7
SPESP1
EBF3
ASPM
H19
MIF-AS1
ARMH1
TSPAN33
RSPO2
HLA-P
PADI6
MIA3
CA13
RPS12P4
MIR10A
MIR126
MIR132
MIR140
MIR143
MIR16-1
MIR18A
MIR19B1
MIR203A
MIR21
MIR210
MIR219A2
MIR22
MIR221
MIR23B
MIR27A
MIR301A
MIR34A
MIR34B
MIR17HG
TNFSF12-TNFSF13
ZFAS1
TARP
ERVK-7
OA25
RA10
BW54
KIR2DL5B
MIR181D
MIR522
MIR499A
ERVK-8
SPAG11A
MIR650
PSS
HOTAIR
TRAP
MIR1246
CNNM3-DT
LOC100506248
ERVK-10
ERVK-9
ERVK-21
MIR4764
ERVW-4
PSC
ERVK-18
ERVK-25
ERVK-24
ERVK-19
LINC-ROR
LOC102723996
LOC102724971
MTCO2P12
